# Supplementary material for: Antioxidant Activity of Annurca Apple By-Products at Different Ripening Stages: A Sustainable Valorization Approach
Source: Antioxidants (Basel). 2025 Jul 30;14(8):941. doi: 10.3390/antiox14080941 (PMC12382625; doi:10.3390/antiox14080941)
Supplement: Supplementary file 1 [file antioxidants-14-00941-s001.zip]

Archive with 1 entries (1 files):
- antioxidants-3756533-supplementary.pdf
